# Supplementary material for: The Impact of Surface Drug Distribution on the Acoustic Behavior of DOX-Loaded Microbubbles
Source: Pharmaceutics. 2021 Dec 4;13(12):2080. doi: 10.3390/pharmaceutics13122080 (PMC8703561; doi:10.3390/pharmaceutics13122080)
Supplement: Supplementary file 1 [file pharmaceutics-13-02080-s001.zip]

Archive with 1 entries (1 files):
- pharmaceutics-1469515-supplementary.pdf
